# Supplementary material for: Effects of Socialization on Problem Solving in Domestic Cats
Source: Animals (Basel). 2024 Sep 7;14(17):2604. doi: 10.3390/ani14172604 (PMC11394271; doi:10.3390/ani14172604)
Supplement: Supplementary file 1 [file animals-14-02604-s001.zip]

Archive with 1 entries (1 files):
- animals-3171068-supplementary.pdf
